# Supplementary material for: The Impact of the Spectral Radiation Environment on the Maximum Absorption Wavelengths of Human Vision and Other Species
Source: Life (Basel). 2021 Dec 3;11(12):1337. doi: 10.3390/life11121337 (PMC8707699; doi:10.3390/life11121337)
Supplement: Supplementary file 1 [file life-11-01337-s001.zip]

Archive with 1 entries (1 files):
- life-1480479-supplementary.pdf
